# Supplementary material for: Novel High Affinity Sigma-1 Receptor Ligands from Minimal Ensemble Docking-Based Virtual Screening
Source: Int J Mol Sci. 2021 Jul 29;22(15):8112. doi: 10.3390/ijms22158112 (PMC8347176; doi:10.3390/ijms22158112)
Supplement: Supplementary file 1 [file ijms-22-08112-s001.zip]

Archive with 3 entries (3 files):
- SM-Synthesis.pdf
- SM_Figs.pdf
- SM-data.zip
